# Supplementary material for: The Proteo‐Transcriptome of Extracellular Vesicles and Particles Is Largely Preserved After Cryopreservation
Source: J Extracell Biol. 2026 May 5;5(5):e70128. doi: 10.1002/jex2.70128 (PMC13140971; doi:10.1002/jex2.70128)
Supplement: Supplementary file 1 — Supporting Information: jex270128‐sup‐0001‐SuppMat.xlsx [file JEX2-5-e70128-s002.xlsx]

## Sheet: Times to processing
Subject ID	Tissue Source	Date of collection	Date of processing	Ischemia time	Drop-off time	Time Frozen at -80C (days)	Tissue type	Total (g)	Fresh dissociation (g)	Fresh number of cells (M)	Fresh viability (%)
7002	Lung	2022-01-17	2023-05-02	NA	15:30:00	470	Normal	0.332	0.153	0.118	78
							Tumor	0.248	0.1	1.275	76.4
7003	Lung	2022-12-01	2023-05-22	NA	14:45:00	172	Tumor	0.369	0.227	3.56	73.6
							Normal	0.543	0.359	0.634	86.9
7006	Kidney	2023-01-05	2025-01-05	NA	13:15:00	731	Normal	0.75	0.25	0.712	83.9
							Tumor-core	0.81	0.27	1.31	88.1
7008	Kidney	2023-01-05	2023-10-06	NA	15:10:00	470	Normal	0.1895	0.06	1.18	54
							Tumor-peri	0.3666	0.12	1.85	78.5
							Tumor-core	0.6997	0.17	1.65	81.3
7009	Lung	2022-01-17	2023-05-19	NA	10:15:00	487	Normal	0.211	0.088	0.0052	76.2
							Tumor	0.111	0.053	0.636	80.7
7010	Lung	2023-02-24	2023-05-19	NA	15:45:00	84	Normal	0.626	0.209	1.22	81.2
							Tumor-core	0.28	0.103	0.44	61
7015	Prostate	2023-02-09	2024-09-09	16:40:00	17:55:00	578	Tumor-core	0.256	0.08	0.0052	40.6
							Tumor-peri	0.201	0.085	0.042	44.6
7018	Kidney	2023-02-23	2025-01-05	09:30:00	16:10:00	682	Normal	0.176	0.07	0.532	70
							Tumor-peri	0.328	0.125	1.1	84.5
7020	Lung	2023-03-06	2024-06-21	NA	12:50:00	473	Normal	0.238	0.079	0.532	77.9
							Tumor-core	0.297	0.099	0.283	87.8
